# Supplementary material for: Injection of Affibodies by a Self-Organizing Bacterial Syringe to Interfere with Intracellular Signaling
Source: Toxins (Basel). 2025 Sep 5;17(9):448. doi: 10.3390/toxins17090448 (PMC12474113; doi:10.3390/toxins17090448)
Supplement: Supplementary file 1 [file toxins-17-00448-s001.zip]

Archive with 1 entries (1 files):
- toxins-3847663-supplementary.pdf
